# Supplementary material for: The Mediating Roles of Lung Function Traits and Inflammatory Factors on the Associations between Measures of Obesity and Risk of Lower Respiratory Tract Infections: A Mendelian Randomization Study
Source: Healthcare (Basel). 2024 Sep 20;12(18):1882. doi: 10.3390/healthcare12181882 (PMC11431809; doi:10.3390/healthcare12181882)
Supplement: Supplementary file 1 [file healthcare-12-01882-s001.zip]

Archive with 1 entries (1 files):
- healthcare-3144023-supplementary.pdf
